# Supplementary material for: Disease resistance gene count increases with rainfall in Silphium integrifolium
Source: Ecol Evol. 2024 Sep 3;14(9):e11143. doi: 10.1002/ece3.11143 (PMC11371658; doi:10.1002/ece3.11143)
Supplement: Supplementary file 6 — Tables S2–S4 [file ECE3-14-e11143-s001.ods]

## Sheet: Table_S2
Region	Data Type	R gene count (SD)	TNL	CNL	Complete	Partial	Complete Pseudo	Partial Pseudo
West	Illumina	386.3 (34.06)	47.38 (9.951)	166.1 (12.45)	96.34 (19.87)	218.5 (23.80)	20.25 (6.677)	51.28 (9.409)
	PacBio	355.0 (127.3)	54.00 (18.08)	121.3 (39.21)	206.7 (78.16)	93.00 (20.52)	30.67 (17.56)	24.67 (12.10)
Central	Illumina	410.0 (30.02)	48.69 (6.198)	171.3 (13.31)	95.41 (12.01)	238.8 (30.99)	21.31 (3.560)	54.50 (8.718)
	PacBio	563.3 (97.04)	81.67 (7.024)	158.7 (13.01)	305.3 (49.65)	143.7 (24.21)	57.67 (16.17)	56.67 (10.41)
East	Illumina	414.0 (36.54)	45.14 (11.78)	175.3 (12.53)	89.43 (22.49)	246.7 (24.15)	19.39 (6.338)	58.39 (11.96)
	Pacbio	592.7 (69.79)	81.33 (6.658)	159.0 (28.51)	339.7 (40.82)	141.0 (18.73)	60.33 (7.506)	51.67 (15.14)
Ref. Genome		873	147	281	443	139	147	144

## Sheet: Table_S3
	P-value	Slope of linear model	Count Means (West)	Count Means (Central)	Count Means (East)	Test	df
Illumina Counts vs. CMI	0.000731	0.7016	386.3438	409.9688	413.9286	LM	90
PacBio Counts vs. CMI	0.0315	5.776	355	563.3333	592.6667	LM	7
Illumina TNLs vs. CMI	0.629	-0.02776	47.375	48.6875	45.14286	LM	90
Illumina CNLs vs. CMI	0.0099	0.2024	166.125	171.25	175.3214	LM	90
PacBIo TNLs vs. CMI	0.0341	0.6898	54	81.67	81.33	LM	7
PacBio CNLs vs. CMI	0.214	0.821	121.33	158.67	159	LM	7
	P-value	Slope of linear model	Phenotype Means (West)	Phenotype Means (Central)	Phenotype Means (East)	Test	df
IlluminaCounts vs. Stem Rust	0.507	0.00544	1.411042	1.435417	3.67142	LM	89
IlluminaCounts vs. Leaf Rust	0.633	0.00055	0.298854	0.380455	0.506671	LM	89
IlluminaCounts vs. Rust Response	0.72871	-0.00058	1.861488	1.755469	1.859877	LM	89
IlluminaCounts vs. Leaf Herbivory	0.2281	-0.04523	33.41927	23.78385	22.03086	LM	89
IlluminaCounts vs. Leaf Blotch	0.00432	-0.0101	2.110492	0.589542	0.049112	LM	89
Enriched Libraries vs. WGS Libraries						Welch two sample t-test	92.28
IlluminaCounts vs. PacBioCounts	0.139	1.924				LM	7

## Sheet: Table_S4
Mixed Effect Model
Command:	p	Slope	SD Slope	MSCMI	MSerror	F statistic	dfCMI	df error
Count ~ CMI + (1|source_prairie)	0.0139	0.707	0.236	9493.1	1059.62	8.959	1	9.733
TNLs ~ CMI + (1|source_prairie)	0.684	-0.0283	0.0675	15.19	86.55	0.176	1	10.06
CNLs ~ EffectivePrecip + (1|source_prairie)	0.0627	0.206	0.0983	658.3	150.3	4.38	1	10.03
LeafBlotch ~ CMI + (1|source_prairie)	3.40E-05	-0.053	0.0076	20.89	0.43	48.63	1	10.24
