# Supplementary material for: Disease resistance gene count increases with rainfall in Silphium integrifolium
Source: Ecol Evol. 2024 Sep 3;14(9):e11143. doi: 10.1002/ece3.11143 (PMC11371658; doi:10.1002/ece3.11143)
Supplement: Supplementary file 8 — Data S1 [file ECE3-14-e11143-s003.zip]

Archive with 2 entries (2 files):
- Supplemental Figure Captions.odt
- Tab s5 caption.docx
